# Supplementary material for: Wireworm (Coleoptera: Elateridae) genomic analysis reveals putative cryptic species, population structure, and adaptation to pest control
Source: Commun Biol. 2020 Sep 7;3:489. doi: 10.1038/s42003-020-01169-9 (PMC7477237; doi:10.1038/s42003-020-01169-9)
Supplement: Supplementary file 2 — Supplementary Data 1 [file 42003_2020_1169_MOESM2_ESM.xlsx]

## Sheet: Sheet1
Sample	RAD_Group	DNAprepID	RADseq	COI	16S	Location	City	State	Country	Species	Treatment	Date.Collected	originalID	Contributor
CA02C	LC_GrpD	CA2C	N	Y	Y	Granum, AB	Granum	Alberta	Canada	L. californicus	NA	NA	2	Wim van Herk
CA14A	LC_GrpD	CA14A	Y	N	N	Bow Island, AB	Bow Island	Alberta	Canada	L. californicus	NA	NA	14	Wim van Herk
CA14B	LC_GrpD	CA14B	Y	Y	Y	Bow Island, AB	Bow Island	Alberta	Canada	L. californicus	NA	NA	14	Wim van Herk
CA14C	LC_GrpD	CA14C	Y	N	N	Bow Island, AB	Bow Island	Alberta	Canada	L. californicus	NA	NA	14	Wim van Herk
CA14D	LC_GrpD	CA14D	Y	N	N	Bow Island, AB	Bow Island	Alberta	Canada	L. californicus	NA	NA	14	Wim van Herk
CA17A	LC_GrpD	CA17A	Y	Y	Y	Estevan, SK	Estevan	Saskatchewan	Canada	L. californicus	NA	NA	17	Wim van Herk
CA17B	LC_GrpD	CA17B	Y	N	N	Estevan, SK	Estevan	Saskatchewan	Canada	L. californicus	NA	NA	17	Wim van Herk
CA17C	LC_GrpD	CA17C	Y	N	N	Estevan, SK	Estevan	Saskatchewan	Canada	L. californicus	NA	NA	17	Wim van Herk
CA18A	LC_GrpD	CA18A	Y	Y	Y	Claresholm, AB	Claresholm	Alberta	Canada	L. californicus	NA	NA	18	Wim van Herk
CA18C	LC_GrpD	CA18C	Y	N	N	Claresholm, AB	Claresholm	Alberta	Canada	L. californicus	NA	NA	18	Wim van Herk
CA18D	LC_GrpD	CA18D	Y	N	N	Claresholm, AB	Claresholm	Alberta	Canada	L. californicus	NA	NA	18	Wim van Herk
CA18E	LC_GrpD	CA18E	Y	N	N	Claresholm, AB	Claresholm	Alberta	Canada	L. californicus	NA	NA	18	Wim van Herk
LI028	LI_GrpE	LI28	Y	N	N	Whitman cty, WA	Whitman	WA	USA	L. infuscatus	NA	2012-06-07	12M008	David Crowder
WA001	LC_GrpA	WA1	Y	Y	Y	Whitman cty, WA	Whitman	WA	USA	L. californicus	NA	2012-06-18	12M018	David Crowder
WA002	LC_GrpA	WA2	Y	N	N	Whitman cty, WA	Whitman	WA	USA	L. californicus	NA	2012-06-18	12M018	David Crowder
LI029	LI_GrpE	LI29	Y	N	N	Whitman cty, WA	Whitman	WA	USA	L. infuscatus	NA	2012-06-20	12M019	David Crowder
LI030	LI_GrpE	LI30	Y	N	N	Whitman cty, WA	Whitman	WA	USA	L. infuscatus	NA	2012-06-20	12M019	David Crowder
LI031	LI_GrpE	LI31	Y	Y	Y	Spokane cty, WA	Spokane	WA	USA	L. infuscatus	NA	2012-06-20	12M020	David Crowder
LI056	LI_GrpE	LI56	Y	N	N	Spokane cty, WA	Spokane	WA	USA	L. infuscatus	NA	2012-06-20	12M020	David Crowder
LI033	LI_GrpF	LI33	Y	N	N	Spokane cty, WA	Spokane	WA	USA	L. infuscatus	NA	2012-06-20	12M020	David Crowder
LI034	LI_GrpF	LI34	Y	N	N	Spokane cty, WA	Spokane	WA	USA	L. infuscatus	NA	2012-06-20	12M020	David Crowder
WA003	LC_GrpA	WA3	Y	N	N	Spokane cty, WA	Spokane	WA	USA	L. californicus	NA	2012-06-20	12M021	David Crowder
WA004	LC_GrpA	WA4	Y	Y	Y	Spokane cty, WA	Spokane	WA	USA	L. californicus	NA	2012-06-20	12M021	David Crowder
WA006	LC_GrpA	WA6	Y	N	N	Spokane cty, WA	Spokane	WA	USA	L. californicus	NA	2012-06-20	12M028	David Crowder
LI038	LI_GrpE	LI38	Y	N	N	Spokane cty, WA	Spokane	WA	USA	L. infuscatus	NA	2012-06-20	12M030	David Crowder
WA008	LC_GrpA	WA8	Y	Y	Y	Klickitat cty, WA	Kimberly	WA	USA	L. californicus	NA	2012-06-22	12M039	David Crowder
WA007	LC_GrpA	WA7	Y	N	N	Klickitat cty, WA	Klickitat	WA	USA	L. californicus	NA	2012-06-22	12M039	David Crowder
LI039	LI_GrpE	LI39	Y	N	N	Lincoln cty, WA	Lincoln	WA	USA	L. infuscatus	NA	2012-06-20	12M043	David Crowder
LI041	LI_GrpE	LI41	Y	N	N	Lincoln cty, WA	Lincoln	WA	USA	L. infuscatus	NA	2012-06-20	12M043	David Crowder
LI042	LI_GrpE	LI42	Y	N	N	Lincoln cty, WA	Lincoln	WA	USA	L. infuscatus	NA	2012-06-20	12M043	David Crowder
WA009	LC_GrpA	WA9	Y	Y	N	Lincoln cty, WA	Lincoln	WA	USA	L. californicus	NA	2012-06-20	12M046	David Crowder
WA010	LC_GrpA	WA10	Y	N	N	Lincoln cty, WA	Lincoln	WA	USA	L. californicus	NA	2012-06-20	12M046	David Crowder
WA012	NA	WA12	Y	N	N	Garfield cty, WA	Garfield City	WA	USA	L. canus	NA	2012-06-18	12M048	David Crowder
WA011	NA	WA11	N	Y	Y	Garfield cty, WA	Garfield City	WA	USA	L. canus	NA	2012-06-18	12M048	David Crowder
LI043	LI_GrpF	LI43	Y	N	N	Garfield cty, WA	Garfield City	WA	USA	L. infuscatus	NA	2012-06-18	12M050	David Crowder
LI044	LI_GrpFG	LI44	N	Y	Y	Garfield cty, WA	Garfield City	WA	USA	L. infuscatus	NA	2012-06-18	12M050	David Crowder
WA015	LC_GrpA	WA15	Y	N	N	Garfield cty, WA	Garfield City	WA	USA	L. californicus	NA	2012-06-18	12M054	David Crowder
WA016	LC_GrpA	WA16	Y	N	N	Garfield cty, WA	Garfield City	WA	USA	L. californicus	NA	2012-06-18	12M054	David Crowder
LI058	LI_GrpFG	LI58	N	Y	Y	Walla Walla cty, WA	Walla Walla	WA	USA	L. infuscatus	NA	2012-06-22	12M055	David Crowder
WA017	LC_GrpA	WA17	Y	Y	Y	Columbia cty, WA	Columbia City	WA	USA	L. californicus	NA	2012-06-22	12M056	David Crowder
LI059	LI_GrpE	LI59	Y	N	N	Walla Walla cty, WA	Walla Walla	WA	USA	L. infuscatus	NA	2012-06-22	12M057	David Crowder
WA018	LC_GrpA	WA18	Y	N	N	Columbia cty, WA	Columbia City	WA	USA	L. californicus	NA	2012-06-22	12M058	David Crowder
LI060	LI_GrpE	LI60	Y	N	N	Walla Walla cty, WA	Walla Walla	WA	USA	L. infuscatus	NA	2012-06-22	12M059	David Crowder
WA019	LC_GrpA	WA19	Y	N	N	Columbia cty, WA	Columbia City	WA	USA	L. californicus	NA	2012-06-22	12M060	David Crowder
WA020	LC_GrpA	WA20	Y	N	N	Columbia cty, WA	Columbia City	WA	USA	L. californicus	NA	2012-06-22	12M060	David Crowder
LI000	LI_GrpE	LI	N	Y	Y	Columbia Cty, WA	Columbia Cty	WA	USA	L. infuscatus	NA	2012-06-22	12M062	NA
WA021	LC_GrpA	WA21	Y	N	N	Columbia cty, WA	Columbia City	WA	USA	L. californicus	NA	2012-06-22	12M063	David Crowder
WA022	LC_GrpA	WA22	Y	Y	Y	Columbia cty, WA	Columbia City	WA	USA	L. californicus	NA	2012-06-22	12M063	David Crowder
WA023	LC_GrpA	WA23	Y	N	N	Columbia cty, WA	Columbia City	WA	USA	L. californicus	NA	2012-06-22	12M066	David Crowder
WA024	LC_GrpA	WA24	Y	N	N	Columbia cty, WA	Columbia City	WA	USA	L. californicus	NA	2012-06-22	12M066	David Crowder
LI061	LI_GrpE	LI61	Y	Y	Y	Adams cty, WA	Adams City	WA	USA	L. infuscatus	NA	2012-07-05	12M068	David Crowder
WA025	LC_GrpA	WA25	Y	Y	Y	Adams cty, WA	Adams City	WA	USA	L. californicus	NA	2012-07-05	12M070	David Crowder
WA051	LC_GrpA	WA51	Y	N	N	Lincoln cty, WA	Lincoln	WA	USA	L. californicus	NA	2012-08-02	12M089	David Crowder
LI001	LI_GrpE	LI1	Y	N	Y	Lincoln cty, WA	Lincoln	WA	USA	L. infuscatus	Spring wheat	NA	13M036	David Crowder
LI002	LI_GrpE	LI2	Y	N	N	Lincoln cty, WA	Lincoln	WA	USA	L. infuscatus	Spring wheat	NA	13M036	David Crowder
LI005	LI_GrpE	LI5	Y	N	N	Lincoln cty, WA	Lincoln	WA	USA	L. infuscatus	CRP	NA	13M040	David Crowder
LI048	LI_GrpE	LI48	Y	N	N	Columbia cty, WA	Columbia City	WA	USA	L. infuscatus	Spring wheat	2013	13M052	David Crowder
WA034	LC_GrpA	WA34	Y	N	N	Columbia cty, WA	Columbia City	WA	USA	L. californicus	Spring wheat	2013	13M054B	David Crowder
LI016	LI_GrpF	LI16	Y	N	N	Asotin cty, WA	Asotin	WA	USA	L. infuscatus	Spring wheat	NA	13M066	David Crowder
ID002	LC_GrpC	ID2	Y	N	N	Arbon, ID	Arbon	ID	USA	L. californicus	NA	2016-04-26	NA	Arash Rashed
ID003	LC_GrpC	ID3	Y	N	N	Arbon, ID	Arbon	ID	USA	L. californicus	NA	2016-04-26	NA	Arash Rashed
ID020	LC_GrpC	ID20	Y	N	N	Arbon, ID	Arbon	ID	USA	L. californicus	NA	2016-04-26	NA	Arash Rashed
ID033	LC_GrpC	ID33	Y	N	N	Arbon, ID	Arbon	ID	USA	L. californicus	NA	2016-04-26	NA	Arash Rashed
ID007	NA	ID7	N	Y	Y	Ashton, ID	Ashton	ID	USA	Hadromorphus glaucus	NA	2016-05-10	NA	Arash Rashed
MT004	LC_GrpD	MT4	Y	N	N	Conrad, MT	Conrad	MT	USA	L. californicus	NA	NA	NA	Kevin Wanner
MT005	LC_GrpD	MT5	Y	N	N	Denton, MT	Denton	MT	USA	L. californicus	NA	NA	NA	Kevin Wanner
OX001	NA	OX1	Y	N	N	Hermiston, OR	Hermiston	OR	USA	L. canus	Semi-organic clover	2014-06-27	NA	Silvia Rondon
OX002	NA	OX2	Y	N	N	Hermiston, OR	Hermiston	OR	USA	L. canus	Semi-organic clover	2014-08-07	NA	Silvia Rondon
OX003	NA	OX3	Y	N	N	Hermiston, OR	Hermiston	OR	USA	L. canus	Semi-organic clover	2014-06-27	NA	Silvia Rondon
OX004	NA	OX4	Y	N	N	Hermiston, OR	Hermiston	OR	USA	L. canus	Semi-organic clover	2014-07-10	NA	Silvia Rondon
OX005	NA	OX5	Y	N	N	Hermiston, OR	Hermiston	OR	USA	L. canus	Semi-conventional clover	2014-08-21	NA	Silvia Rondon
OX006	NA	OX6	Y	N	N	Hermiston, OR	Hermiston	OR	USA	L. canus	Semi-conventional clover	2014-08-14	NA	Silvia Rondon
OX007	NA	OX7	Y	N	N	Hermiston, OR	Hermiston	OR	USA	L. canus	Semi-conventional clover	2014-06-27	NA	Silvia Rondon
OX009	NA	OX9	Y	N	N	Hermiston, OR	Hermiston	OR	USA	L. canus	Conventional clover	2014-06-27	NA	Silvia Rondon
OX010	NA	OX10	Y	N	N	Hermiston, OR	Hermiston	OR	USA	L. canus	Conventional clover	2014-07-10	NA	Silvia Rondon
OX011	NA	OX11	Y	N	N	Hermiston, OR	Hermiston	OR	USA	L. canus	Conventional clover	2014-06-27	NA	Silvia Rondon
OX012	NA	OX12	Y	N	N	Hermiston, OR	Hermiston	OR	USA	L. canus	Conventional clover	2014-08-07	NA	Silvia Rondon
OX013	NA	OX13	Y	N	N	Hermiston, OR	Hermiston	OR	USA	L. canus	Semi-organic clover	2015-06-27	NA	Silvia Rondon
OX014	NA	OX14	Y	N	N	Hermiston, OR	Hermiston	OR	USA	L. canus	Semi-organic clover	2015-04-07	NA	Silvia Rondon
OX015	NA	OX15	Y	N	N	Hermiston, OR	Hermiston	OR	USA	L. canus	Semi-conventional clover	2015-04-07	NA	Silvia Rondon
OX016	NA	OX16	Y	N	N	Hermiston, OR	Hermiston	OR	USA	L. canus	Semi-conventional clover	2015-06-19	NA	Silvia Rondon
OX017	NA	OX17	Y	N	N	Hermiston, OR	Hermiston	OR	USA	L. canus	Conventional clover	2015-03-27	NA	Silvia Rondon
ID005	LC_GrpB	ID5	Y	Y	Y	Kimberly, ID	Kimberly	ID	USA	L. californicus	NA	2016-06-23	NA	Arash Rashed
ID009	LC_GrpB	ID9	Y	N	N	Kimberly	Kimberly	ID	USA	L. californicus	NA	2016-06-23	NA	Arash Rashed
ID046	LC_GrpB	ID46	Y	N	N	Kimberly, ID	Kimberly	ID	USA	L. californicus	NA	2016-04-11	NA	Arash Rashed
ID026	LC_GrpC	ID26	Y	N	N	McAmmon, ID	McAmmon	ID	USA	L. californicus	NA	2016-04-26	NA	Arash Rashed
ID103	LC_GrpC	ID103	Y	Y	Y	McAmmon	McAmmon	ID	USA	L. californicus	NA	April	NA	Arash Rashed
ID001	LC_GrpC	ID1	Y	N	N	unknown	NA	ID	USA	L. californicus	NA	NA	NA	Arash Rashed
ID037	LC_GrpC	ID37	Y	N	N	unknown	NA	ID	USA	L. californicus	NA	NA	NA	Arash Rashed
ID064	LC_GrpC	ID64	Y	N	N	unknown	NA	ID	USA	L. californicus	NA	NA	NA	Arash Rashed
ZY003	NA	Z3	N	Y	Y	ID	NA	ID	USA	Selatosomus aeripennis	NA	2014-06-08	NA	Arash Rashed
ID034	LC_GrpC	ID34	Y	N	N	Neely, ID	Neeley	ID	USA	L. californicus	NA	2016-04-14	NA	Arash Rashed
ID038	LC_GrpC	ID38	Y	N	N	Neely, ID	Neeley	ID	USA	L. californicus	NA	2016-04-14	NA	Arash Rashed
ID039	LC_GrpC	ID39	Y	N	N	Neely, ID	Neeley	ID	USA	L. californicus	NA	2016-04-14	NA	Arash Rashed
ID017	LC_GrpB	ID17	Y	N	N	Picabo, ID	Picabo	ID	USA	L. californicus	NA	2016-05-31	NA	Arash Rashed
ID021	LC_GrpB	ID21	Y	N	N	Picabo, ID	Picabo	ID	USA	L. californicus	NA	2016-05-31	NA	Arash Rashed
ID031	LC_GrpB	ID31	Y	N	N	Picabo, ID	Picabo	ID	USA	L. californicus	NA	2016-05-31	NA	Arash Rashed
ID133	LC_GrpC	ID133	Y	N	N	Preston	Preston	ID	USA	L. californicus	NA	July	NA	Arash Rashed
ID036	LC_GrpC	ID36	Y	N	N	Rexbug, ID	Rexburg	ID	USA	L. californicus	NA	NA	NA	Arash Rashed
ID041	LC_GrpC	ID41	Y	N	N	Rexbug, ID	Rexburg	ID	USA	L. californicus	NA	2016-04-20	NA	Arash Rashed
ID115	LC_GrpC	ID115	Y	N	N	Rexburg	Rexburg	ID	USA	L. californicus	NA	July	NA	Arash Rashed
ID118	LC_GrpC	ID118	Y	Y	Y	Rexburg	Rexburg	ID	USA	L. californicus	NA	July	NA	Arash Rashed
ID119	LC_GrpC	ID119	Y	N	N	Rexburg	Rexburg	ID	USA	L. californicus	NA	July	NA	Arash Rashed
ID130	LC_GrpC	ID130	Y	N	N	Rexburg	Rexburg	ID	USA	L. californicus	NA	August	NA	Arash Rashed
ID135	LC_GrpC	ID135	Y	N	N	Rexburg	Rexburg	ID	USA	L. californicus	NA	July	NA	Arash Rashed
ID006	LC_GrpC	ID6	Y	N	N	Ririe, ID	Ririe	ID	USA	L. californicus	NA	2016-04-04	NA	Arash Rashed
ID010	LC_GrpC	ID10	Y	N	N	Ririe, ID	Ririe	ID	USA	L. californicus	NA	2016-04-20	NA	Arash Rashed
ID011	LC_GrpC	ID11	Y	N	N	Ririe, ID	Ririe	ID	USA	L. californicus	NA	2016-04-20	NA	Arash Rashed
ID014	LC_GrpC	ID14	Y	N	N	Ririe, ID	Ririe	ID	USA	L. californicus	NA	2016-07-08	NA	Arash Rashed
ID107	LC_GrpC	ID107	Y	N	N	Ririe	Ririe	ID	USA	L. californicus	NA	July	NA	Arash Rashed
ID112	LC_GrpC	ID112	Y	N	N	Ririe	Ririe	ID	USA	L. californicus	NA	July	NA	Arash Rashed
ID029	LC_GrpC	ID29	Y	N	N	Rockland, ID	Rockland	ID	USA	L. californicus	NA	2016-05-31	NA	Arash Rashed
ID047	LC_GrpC	ID47	Y	N	N	Soda Springs, ID	Soda Springs	ID	USA	L. californicus	NA	2016-05-06	NA	Arash Rashed
ID057	LC_GrpC	ID57	Y	N	N	Soda Springs, ID	Soda Springs	ID	USA	L. californicus	NA	2016-05-06	NA	Arash Rashed
ID061	LC_GrpC	ID61	Y	N	N	Soda Springs, ID	Soda Springs	ID	USA	L. californicus	NA	2016-05-06	NA	Arash Rashed
ID105	LC_GrpC	ID105	Y	N	N	Soda Springs	Soda Springs	ID	USA	L. californicus	NA	May	NA	Arash Rashed
ID123	LC_GrpC	ID123	Y	N	N	Soda Springs	Soda Springs	ID	USA	L. californicus	NA	July	NA	Arash Rashed
MT001	LC_GrpC	MT1	Y	N	N	Townsend, MT	Townsend	MT	USA	L. californicus	NA	NA	NA	Kevin Wanner
OR007	NA	OR7	Y	N	N	Hermiston, OR	Hermiston	OR	USA	L. canus	Semi-organic clover	2014-07-17	WT1	Silvia Rondon
OR090	NA	OR90	Y	N	N	Hermiston, OR	Hermiston	OR	USA	L. canus	Semi-organic clover	2014-06-19	WT1	Silvia Rondon
OR112	NA	OR112	Y	N	N	Hermiston, OR	Hermiston	OR	USA	L. canus	Semi-organic clover	2014-09-18	WT1	Silvia Rondon
OR001	NA	OR1	Y	Y	Y	Hermiston, OR	Hermiston	OR	USA	L. canus	Semi-organic clover	2014-06-19	WT1-2	Silvia Rondon
OR008	NA	OR8	Y	N	N	Hermiston, OR	Hermiston	OR	USA	L. canus	Semi-organic clover	2014-08-07	WT1-2	Silvia Rondon
OR150	NA	OR150	Y	N	N	Hermiston, OR	Hermiston	OR	USA	L. canus	Semi-organic clover	2015-03-27	WT1-2	Silvia Rondon
OR002	NA	OR2	Y	N	N	Hermiston, OR	Hermiston	OR	USA	L. canus	Semi-organic clover	2014-06-19	WT1-3	Silvia Rondon
OR009	NA	OR9	Y	N	N	Hermiston, OR	Hermiston	OR	USA	L. canus	Semi-organic clover	2014-08-07	WT1-3	Silvia Rondon
OR003	NA	OR3	Y	N	N	Hermiston, OR	Hermiston	OR	USA	L. canus	Semi-organic clover	2014-06-19	WT1-4	Silvia Rondon
OR010	NA	OR10	Y	N	N	Hermiston, OR	Hermiston	OR	USA	L. canus	Semi-organic clover	2014-08-07	WT1-4	Silvia Rondon
OR004	NA	OR4	Y	N	N	Hermiston, OR	Hermiston	OR	USA	L. canus	Semi-organic clover	2014-06-19	WT1-5	Silvia Rondon
OR017	NA	OR17	Y	N	N	Hermiston, OR	Hermiston	OR	USA	L. canus	Semi-organic clover	2014-07-03	WT2	Silvia Rondon
OR021	NA	OR21	Y	N	N	Hermiston, OR	Hermiston	OR	USA	L. canus	Semi-organic clover	2014-07-17	WT2-1	Silvia Rondon
OR157	NA	OR157	Y	N	N	Hermiston, OR	Hermiston	OR	USA	L. canus	Semi-organic clover	2015-04-07	WT2-1	Silvia Rondon
OR012	NA	OR12	Y	N	N	Hermiston, OR	Hermiston	OR	USA	L. canus	Semi-organic clover	2014-06-19	WT2-2	Silvia Rondon
OR013	NA	OR13	Y	N	N	Hermiston, OR	Hermiston	OR	USA	L. canus	Semi-organic clover	2014-06-27	WT2-2	Silvia Rondon
OR127	NA	OR127	Y	N	N	Hermiston, OR	Hermiston	OR	USA	L. canus	Semi-organic clover	2014-09-04	WT2-2	Silvia Rondon
OR158	NA	OR158	Y	N	N	Hermiston, OR	Hermiston	OR	USA	L. canus	Semi-organic clover	2015-04-07	WT2-2	Silvia Rondon
OR019	NA	OR19	Y	N	N	Hermiston, OR	Hermiston	OR	USA	L. canus	Semi-organic clover	2014-07-17	WT2-3	Silvia Rondon
OR015	NA	OR15	Y	N	N	Hermiston, OR	Hermiston	OR	USA	L. canus	Semi-organic clover	2014-06-27	WT2-4	Silvia Rondon
OR023	NA	OR23	Y	N	N	Hermiston, OR	Hermiston	OR	USA	L. canus	Semi-organic clover	2014-07-17	WT2-4	Silvia Rondon
OR016	NA	OR16	Y	N	N	Hermiston, OR	Hermiston	OR	USA	L. canus	Semi-organic clover	2014-06-27	WT2-5	Silvia Rondon
OR024	NA	OR24	Y	N	N	Hermiston, OR	Hermiston	OR	USA	L. canus	Semi-conventional clover	2014-08-14	WT3-1	Silvia Rondon
OR128	NA	OR128	Y	N	N	Hermiston, OR	Hermiston	OR	USA	L. canus	Semi-conventional clover	2014-09-04	WT3-1	Silvia Rondon
OR134	NA	OR134	Y	N	N	Hermiston, OR	Hermiston	OR	USA	L. canus	Semi-conventional clover	2014-09-10	WT3-1	Silvia Rondon
OR151	NA	OR151	Y	N	N	Hermiston, OR	Hermiston	OR	USA	L. canus	Semi-conventional clover	2015-03-27	WT3-1	Silvia Rondon
OR159	NA	OR159	Y	N	N	Hermiston, OR	Hermiston	OR	USA	L. canus	Semi-conventional clover	2015-04-07	WT3-1	Silvia Rondon
OR168	NA	OR168	Y	N	N	Hermiston, OR	Hermiston	OR	USA	L. canus	Semi-conventional clover	2015-04-07	WT3-10	Silvia Rondon
OR169	NA	OR169	Y	N	N	Hermiston, OR	Hermiston	OR	USA	L. canus	Semi-conventional clover	2015-04-07	WT3-11	Silvia Rondon
OR170	NA	OR170	Y	N	N	Hermiston, OR	Hermiston	OR	USA	L. canus	Semi-conventional clover	2015-04-07	WT3-12	Silvia Rondon
OR171	NA	OR171	Y	N	N	Hermiston, OR	Hermiston	OR	USA	L. canus	Semi-conventional clover	2015-04-07	WT3-13	Silvia Rondon
OR172	NA	OR172	Y	N	N	Hermiston, OR	Hermiston	OR	USA	L. canus	Semi-conventional clover	2015-04-07	WT3-14	Silvia Rondon
OR173	NA	OR173	Y	N	N	Hermiston, OR	Hermiston	OR	USA	L. canus	Semi-conventional clover	2015-04-07	WT3-15	Silvia Rondon
OR174	NA	OR174	Y	N	N	Hermiston, OR	Hermiston	OR	USA	L. canus	Semi-conventional clover	2015-04-07	WT3-16	Silvia Rondon
OR025	NA	OR25	Y	N	N	Hermiston, OR	Hermiston	OR	USA	L. canus	Semi-conventional clover	2014-08-14	WT3-2	Silvia Rondon
OR129	NA	OR129	Y	N	N	Hermiston, OR	Hermiston	OR	USA	L. canus	Semi-conventional clover	2014-09-04	WT3-2	Silvia Rondon
OR135	NA	OR135	Y	N	N	Hermiston, OR	Hermiston	OR	USA	L. canus	Semi-conventional clover	2014-09-10	WT3-2	Silvia Rondon
OR160	NA	OR160	Y	N	N	Hermiston, OR	Hermiston	OR	USA	L. canus	Semi-conventional clover	2015-04-07	WT3-2	Silvia Rondon
OR029	NA	OR29	Y	N	N	Hermiston, OR	Hermiston	OR	USA	L. canus	Semi-conventional clover	2014-08-21	WT3-3	Silvia Rondon
OR136	NA	OR136	Y	N	N	Hermiston, OR	Hermiston	OR	USA	L. canus	Semi-conventional clover	2014-09-10	WT3-3	Silvia Rondon
OR148	NA	OR148	Y	N	N	Hermiston, OR	Hermiston	OR	USA	L. canus	Semi-conventional clover	2014-09-04	WT3-3	Silvia Rondon
OR161	NA	OR161	Y	N	N	Hermiston, OR	Hermiston	OR	USA	L. canus	Semi-conventional clover	2015-04-07	WT3-3	Silvia Rondon
OR162	NA	OR162	Y	N	N	Hermiston, OR	Hermiston	OR	USA	L. canus	Semi-conventional clover	2015-04-07	WT3-4	Silvia Rondon
OR163	NA	OR163	Y	N	N	Hermiston, OR	Hermiston	OR	USA	L. canus	Semi-conventional clover	2015-04-07	WT3-5	Silvia Rondon
OR164	NA	OR164	Y	N	N	Hermiston, OR	Hermiston	OR	USA	L. canus	Semi-conventional clover	2015-04-07	WT3-6	Silvia Rondon
OR165	NA	OR165	Y	N	N	Hermiston, OR	Hermiston	OR	USA	L. canus	Semi-conventional clover	2015-04-07	WT3-7	Silvia Rondon
OR033	NA	OR33	Y	N	N	Hermiston, OR	Hermiston	OR	USA	L. canus	Semi-conventional clover	2014-08-21	WT3-8	Silvia Rondon
OR166	NA	OR166	Y	N	N	Hermiston, OR	Hermiston	OR	USA	L. canus	Semi-conventional clover	2015-04-07	WT3-8	Silvia Rondon
OR055	NA	OR55	Y	N	N	Hermiston, OR	Hermiston	OR	USA	L. canus	Semi-conventional clover	2014-07-23	WT4	Silvia Rondon
OR113	NA	OR113	Y	N	N	Hermiston, OR	Hermiston	OR	USA	L. canus	Semi-conventional clover	2014-09-25	WT4	Silvia Rondon
OR156	NA	OR156	Y	N	N	Hermiston, OR	Hermiston	OR	USA	L. canus	Semi-conventional clover	2015-03-27	WT4	Silvia Rondon
OR056	NA	OR56	Y	N	N	Hermiston, OR	Hermiston	OR	USA	L. canus	Semi-conventional clover	2014-08-07	WT4-1	Silvia Rondon
OR071	NA	OR71	Y	N	N	Hermiston, OR	Hermiston	OR	USA	L. canus	Semi-conventional clover	2014-08-14	WT4-1	Silvia Rondon
OR085	NA	OR85	Y	N	N	Hermiston, OR	Hermiston	OR	USA	L. canus	Semi-conventional clover	2014-08-21	WT4-1	Silvia Rondon
OR130	NA	OR130	Y	N	N	Hermiston, OR	Hermiston	OR	USA	L. canus	Semi-conventional clover	2014-09-04	WT4-1	Silvia Rondon
OR064	NA	OR64	Y	N	N	Hermiston, OR	Hermiston	OR	USA	L. canus	Semi-conventional clover	2014-08-07	WT4-10	Silvia Rondon
OR080	NA	OR80	Y	N	N	Hermiston, OR	Hermiston	OR	USA	L. canus	Semi-conventional clover	2014-08-14	WT4-10	Silvia Rondon
OR065	NA	OR65	Y	N	N	Hermiston, OR	Hermiston	OR	USA	L. canus	Semi-conventional clover	2014-08-07	WT4-11	Silvia Rondon
OR081	NA	OR81	Y	N	N	Hermiston, OR	Hermiston	OR	USA	L. canus	Semi-conventional clover	2014-08-14	WT4-11	Silvia Rondon
OR066	NA	OR66	Y	N	N	Hermiston, OR	Hermiston	OR	USA	L. canus	Semi-conventional clover	2014-08-07	WT4-12	Silvia Rondon
OR082	NA	OR82	Y	N	N	Hermiston, OR	Hermiston	OR	USA	L. canus	Semi-conventional clover	2014-08-14	WT4-12	Silvia Rondon
OR067	NA	OR67	Y	N	N	Hermiston, OR	Hermiston	OR	USA	L. canus	Semi-conventional clover	2014-08-07	WT4-13	Silvia Rondon
OR083	NA	OR83	Y	N	N	Hermiston, OR	Hermiston	OR	USA	L. canus	Semi-conventional clover	2014-08-14	WT4-13	Silvia Rondon
OR068	NA	OR68	Y	N	N	Hermiston, OR	Hermiston	OR	USA	L. canus	Semi-conventional clover	2014-08-07	WT4-14	Silvia Rondon
OR084	NA	OR84	Y	N	N	Hermiston, OR	Hermiston	OR	USA	L. canus	Semi-conventional clover	2014-08-14	WT4-14	Silvia Rondon
OR069	NA	OR69	Y	N	N	Hermiston, OR	Hermiston	OR	USA	L. canus	Semi-conventional clover	2014-08-07	WT4-15	Silvia Rondon
OR070	NA	OR70	Y	N	N	Hermiston, OR	Hermiston	OR	USA	L. canus	Semi-conventional clover	2014-08-07	WT4-16	Silvia Rondon
OR057	NA	OR57	Y	N	N	Hermiston, OR	Hermiston	OR	USA	L. canus	Semi-conventional clover	2014-08-07	WT4-2	Silvia Rondon
OR072	NA	OR72	Y	N	N	Hermiston, OR	Hermiston	OR	USA	L. canus	Semi-conventional clover	2014-08-14	WT4-2	Silvia Rondon
OR086	NA	OR86	Y	N	N	Hermiston, OR	Hermiston	OR	USA	L. canus	Semi-conventional clover	2014-08-21	WT4-2	Silvia Rondon
OR044	NA	OR44	Y	N	N	Hermiston, OR	Hermiston	OR	USA	L. canus	Semi-conventional clover	2014-07-03	WT4-3	Silvia Rondon
OR058	NA	OR58	Y	N	N	Hermiston, OR	Hermiston	OR	USA	L. canus	Semi-conventional clover	2014-08-07	WT4-3	Silvia Rondon
OR073	NA	OR73	Y	N	N	Hermiston, OR	Hermiston	OR	USA	L. canus	Semi-conventional clover	2014-08-14	WT4-3	Silvia Rondon
OR087	NA	OR87	Y	N	N	Hermiston, OR	Hermiston	OR	USA	L. canus	Semi-conventional clover	2014-08-21	WT4-3	Silvia Rondon
OR131	NA	OR131	Y	N	N	Hermiston, OR	Hermiston	OR	USA	L. canus	Semi-conventional clover	2014-09-04	WT4-3	Silvia Rondon
OR176	NA	OR176	Y	N	N	Hermiston, OR	Hermiston	OR	USA	L. canus	Semi-conventional clover	2015-06-19	WT4-3	Silvia Rondon
OR036	NA	OR36	Y	N	N	Hermiston, OR	Hermiston	OR	USA	L. canus	Semi-conventional clover	2014-06-27	WT4-4	Silvia Rondon
OR059	NA	OR59	Y	N	N	Hermiston, OR	Hermiston	OR	USA	L. canus	Semi-conventional clover	2014-08-07	WT4-4	Silvia Rondon
OR074	NA	OR74	Y	N	N	Hermiston, OR	Hermiston	OR	USA	L. canus	Semi-conventional clover	2014-08-14	WT4-4	Silvia Rondon
OR088	NA	OR88	Y	N	N	Hermiston, OR	Hermiston	OR	USA	L. canus	Semi-conventional clover	2014-08-21	WT4-4	Silvia Rondon
OR177	NA	OR177	Y	N	N	Hermiston, OR	Hermiston	OR	USA	L. canus	Semi-conventional clover	2015-06-19	WT4-4	Silvia Rondon
OR046	NA	OR46	Y	N	N	Hermiston, OR	Hermiston	OR	USA	L. canus	Semi-conventional clover	2014-07-03	WT4-5	Silvia Rondon
OR060	NA	OR60	Y	N	N	Hermiston, OR	Hermiston	OR	USA	L. canus	Semi-conventional clover	2014-08-07	WT4-5	Silvia Rondon
OR075	NA	OR75	Y	N	N	Hermiston, OR	Hermiston	OR	USA	L. canus	Semi-conventional clover	2014-08-14	WT4-5	Silvia Rondon
OR089	NA	OR89	Y	N	N	Hermiston, OR	Hermiston	OR	USA	L. canus	Semi-conventional clover	2014-08-21	WT4-5	Silvia Rondon
OR076	NA	OR76	Y	N	N	Hermiston, OR	Hermiston	OR	USA	L. canus	Semi-conventional clover	2014-08-14	WT4-6	Silvia Rondon
OR107	NA	OR107	Y	N	N	Hermiston, OR	Hermiston	OR	USA	L. canus	Semi-conventional clover	2014-08-21	WT4-6	Silvia Rondon
OR077	NA	OR77	Y	N	N	Hermiston, OR	Hermiston	OR	USA	L. canus	Semi-conventional clover	2014-08-14	WT4-7	Silvia Rondon
OR108	NA	OR108	Y	N	N	Hermiston, OR	Hermiston	OR	USA	L. canus	Semi-conventional clover	2014-08-21	WT4-7	Silvia Rondon
OR052	NA	OR52	N	Y	Y	Hermiston, OR	Hermiston	OR	USA	L. canus	Semi-conventional clover	2014-07-17	WT4-7	Silvia Rondon
OR053	NA	OR53	Y	N	N	Hermiston, OR	Hermiston	OR	USA	L. canus	Semi-conventional clover	2014-07-17	WT4-8	Silvia Rondon
OR078	NA	OR78	Y	N	N	Hermiston, OR	Hermiston	OR	USA	L. canus	Semi-conventional clover	2014-08-14	WT4-8	Silvia Rondon
OR109	NA	OR109	Y	N	N	Hermiston, OR	Hermiston	OR	USA	L. canus	Semi-conventional clover	2014-08-21	WT4-8	Silvia Rondon
OR054	NA	OR54	Y	N	N	Hermiston, OR	Hermiston	OR	USA	L. canus	Semi-conventional clover	2014-07-17	WT4-9	Silvia Rondon
OR063	NA	OR63	Y	N	N	Hermiston, OR	Hermiston	OR	USA	L. canus	Semi-conventional clover	2014-08-07	WT4-9	Silvia Rondon
OR079	NA	OR79	Y	N	N	Hermiston, OR	Hermiston	OR	USA	L. canus	Semi-conventional clover	2014-08-14	WT4-9	Silvia Rondon
OR091	NA	OR91	Y	N	N	Hermiston, OR	Hermiston	OR	USA	L. canus	Conventional clover	2014-06-27	WT5-1	Silvia Rondon
OR145	NA	OR145	Y	N	N	Hermiston, OR	Hermiston	OR	USA	L. canus	Conventional clover	2014-06-27	WT5-10	Silvia Rondon
OR146	NA	OR146	Y	N	N	Hermiston, OR	Hermiston	OR	USA	L. canus	Conventional clover	2014-07-10	WT5-2	Silvia Rondon
OR138	NA	OR138	Y	N	N	Hermiston, OR	Hermiston	OR	USA	L. canus	Conventional clover	2014-06-27	WT5-3	Silvia Rondon
OR147	NA	OR147	Y	N	N	Hermiston, OR	Hermiston	OR	USA	L. canus	Conventional clover	2014-07-10	WT5-3	Silvia Rondon
OR140	NA	OR140	Y	N	N	Hermiston, OR	Hermiston	OR	USA	L. canus	Conventional clover	2014-06-27	WT5-5	Silvia Rondon
OR141	NA	OR141	Y	N	N	Hermiston, OR	Hermiston	OR	USA	L. canus	Conventional clover	2014-06-27	WT5-6	Silvia Rondon
OR142	NA	OR142	Y	N	N	Hermiston, OR	Hermiston	OR	USA	L. canus	Conventional clover	2014-06-27	WT5-7	Silvia Rondon
OR143	NA	OR143	Y	N	N	Hermiston, OR	Hermiston	OR	USA	L. canus	Conventional clover	2014-06-27	WT5-8	Silvia Rondon
OR144	NA	OR144	Y	N	N	Hermiston, OR	Hermiston	OR	USA	L. canus	Conventional clover	2014-06-27	WT5-9	Silvia Rondon
OR092	NA	OR92	Y	N	N	Hermiston, OR	Hermiston	OR	USA	L. canus	Conventional clover	2014-06-27	WT6-1	Silvia Rondon
OR097	NA	OR97	Y	N	N	Hermiston, OR	Hermiston	OR	USA	L. canus	Conventional clover	2014-07-17	WT6-1	Silvia Rondon
OR098	NA	OR98	Y	N	N	Hermiston, OR	Hermiston	OR	USA	L. canus	Conventional clover	2014-08-07	WT6-1	Silvia Rondon
OR122	NA	OR122	Y	N	N	Hermiston, OR	Hermiston	OR	USA	L. canus	Conventional clover	2014-08-14	WT6-1	Silvia Rondon
OR132	NA	OR132	Y	N	N	Hermiston, OR	Hermiston	OR	USA	L. canus	Conventional clover	2014-09-04	WT6-1	Silvia Rondon
OR137	NA	OR137	Y	N	N	Hermiston, OR	Hermiston	OR	USA	L. canus	Conventional clover	2014-09-10	WT6-1	Silvia Rondon
OR093	NA	OR93	Y	N	N	Hermiston, OR	Hermiston	OR	USA	L. canus	Conventional clover	2014-06-27	WT6-2	Silvia Rondon
OR094	NA	OR94	Y	N	N	Hermiston, OR	Hermiston	OR	USA	L. canus	Conventional clover	2014-07-10	WT6-2	Silvia Rondon
OR111	NA	OR111	Y	N	N	Hermiston, OR	Hermiston	OR	USA	L. canus	Conventional clover	2014-09-10	WT6-2	Silvia Rondon
OR095	NA	OR95	Y	N	N	Hermiston, OR	Hermiston	OR	USA	L. canus	Conventional clover	2014-07-10	WT6-3	Silvia Rondon
OR099	NA	OR99	Y	N	N	Hermiston, OR	Hermiston	OR	USA	L. canus	Conventional clover	2014-08-07	WT6-3	Silvia Rondon
OR103	NA	OR103	Y	N	N	Hermiston, OR	Hermiston	OR	USA	L. canus	Conventional clover	2014-08-14	WT6-3	Silvia Rondon
OR096	NA	OR96	Y	N	N	Hermiston, OR	Hermiston	OR	USA	L. canus	Conventional clover	2014-07-10	WT6-4	Silvia Rondon
OR104	NA	OR104	Y	N	N	Hermiston, OR	Hermiston	OR	USA	L. canus	Conventional clover	2014-08-14	WT6-4	Silvia Rondon
OR105	NA	OR105	Y	N	N	Hermiston, OR	Hermiston	OR	USA	L. canus	Conventional clover	2014-08-14	WT6-5	Silvia Rondon
OR120	NA	OR120	Y	N	N	Hermiston, OR	Hermiston	OR	USA	L. canus	Conventional clover	2014-08-07	WT6-5	Silvia Rondon
OR100	NA	OR100	Y	N	N	Hermiston, OR	Hermiston	OR	USA	L. canus	Conventional clover	2014-08-07	WT6-6	Silvia Rondon
OR124	NA	OR124	Y	N	N	Hermiston, OR	Hermiston	OR	USA	L. canus	Conventional clover	2014-08-14	WT6-6	Silvia Rondon
OR101	NA	OR101	Y	N	N	Hermiston, OR	Hermiston	OR	USA	L. canus	Conventional clover	2014-08-07	WT6-7	Silvia Rondon
OR106	NA	OR106	Y	N	N	Hermiston, OR	Hermiston	OR	USA	L. canus	Conventional clover	2014-08-14	WT6-7	Silvia Rondon
OR102	NA	OR102	Y	N	N	Hermiston, OR	Hermiston	OR	USA	L. canus	Conventional clover	2014-08-07	WT6-8	Silvia Rondon
OR125	NA	OR125	Y	N	N	Hermiston, OR	Hermiston	OR	USA	L. canus	Conventional clover	2014-08-14	WT6-8	Silvia Rondon
ID030	LI_GrpG	ID30	Y	N	N	Ashton, ID	Ashton	ID	USA	L. infuscatus	NA	2016-05-10	NA	Arash Rashed
ID131	LI_GrpG	ID131	Y	N	N	Ashton	Ashton	ID	USA	L. infuscatus	NA	August	NA	Arash Rashed
ID132	LI_GrpG	ID132	Y	N	N	Ashton	Ashton	ID	USA	L. infuscatus	NA	August	NA	Arash Rashed
MT007	LC_GrpA	MT7	Y	N	N	Kalispell, MT	Kalispell	MT	USA	L. californicus	NA	2012	NA	Kevin Wanner
ID016	LI_GrpG	ID16	Y	N	N	unknown	NA	ID	USA	L. infuscatus	NA	NA	NA	Arash Rashed
ID063	LI_GrpG	ID63	Y	N	N	unknown	NA	ID	USA	L. infuscatus	NA	NA	NA	Arash Rashed
ID044	LI_GrpG	ID44	Y	Y	Y	Rockland, ID	Rockland	ID	USA	L. infuscatus	NA	2016-04-18	NA	Arash Rashed
ID116	LI_GrpG	ID116	Y	N	N	Rockland	Rockland	ID	USA	L. infuscatus	NA	June	NA	Arash Rashed
ID054	LI_GrpG	ID54	Y	N	N	Soda Springs, ID	Soda Springs	ID	USA	L. infuscatus	NA	2016-05-06	NA	Arash Rashed
