# Supplementary material for: Wireworm (Coleoptera: Elateridae) genomic analysis reveals putative cryptic species, population structure, and adaptation to pest control
Source: Commun Biol. 2020 Sep 7;3:489. doi: 10.1038/s42003-020-01169-9 (PMC7477237; doi:10.1038/s42003-020-01169-9)
Supplement: Supplementary file 3 — Supplementary Data 2 [file 42003_2020_1169_MOESM3_ESM.xlsx]

## Sheet: Sheet1
Scaffold	Position	p	Total Scaffold Length
jcf7180000254350	51433	1.16e-06	85647
jcf7180000291135	10772	1.18e-05	27235
jcf7180000310722	7336	1.44e-05	10313
jcf7180000307070	10222	1.84e-05	12787
jcf7180000252468	6114	2.55e-05	72325
jcf7180000358867	7423	2.62e-05	25414
jcf7180000311095	8207	3.04e-05	11722
jcf7180000262313	60055	5.41e-05	62970
jcf7180000261710	22834	5.65e-05	28887
jcf7180000261710	22835	5.65e-05	28887
jcf7180000253025	25734	5.69e-05	52166
jcf7180000358867	7355	8e-05	25414
jcf7180000262313	60412	0.000102	62970
jcf7180000303190	7953	0.000145	9892
jcf7180000292113	3052	0.000149	12641
jcf7180000261252	22093	0.000174	40360
jcf7180000262160	8840	0.000175	23040
jcf7180000268700	11365	0.000181	24760
jcf7180000299518	807	0.000206	8883
jcf7180000273877	18471	0.000212	20184
jcf7180000271538	13462	0.000225	22643
jcf7180000254137	1048	0.000257	48903
jcf7180000252468	5601	0.000302	72325
jcf7180000259292	19508	0.000361	43491
jcf7180000310722	7255	0.000378	10313
jcf7180000253402	7969	0.000385	81762
jcf7180000253043	75774	0.000411	109981
jcf7180000337793	3826	0.000414	6564
jcf7180000271537	36733	0.000431	53295
jcf7180000254667	11960	0.000432	19309
jcf7180000253043	75656	0.000436	109981
jcf7180000265490	19453	0.000453	50662
jcf7180000253725	23550	0.000506	56663
jcf7180000259402	28627	0.000514	49358
jcf7180000310955	3945	0.000567	16975
jcf7180000319128	5420	0.000568	6926
jcf7180000358867	7410	0.000592	25414
jcf7180000319128	5383	0.000634	6926
jcf7180000252468	5625	0.000638	72325
jcf7180000275394	20156	0.000655	25724
jcf7180000357129	20650	0.000748	35186
jcf7180000253725	23517	0.000777	56663
jcf7180000299819	2750	0.000786	20301
jcf7180000253043	76214	0.000819	109981
jcf7180000273991	23513	0.000866	37764
jcf7180000322135	4944	0.000912	5489
jcf7180000268103	1027	0.00103	25793
jcf7180000319128	5426	0.00103	6926
jcf7180000358925	12364	0.00104	29086
jcf7180000356878	9742	0.00106	13457
jcf7180000271538	13400	0.0011	22643
jcf7180000267813	1606	0.0011	21376
jcf7180000266299	3410	0.00112	48353
jcf7180000258312	5062	0.00123	48219
jcf7180000356878	10151	0.00128	13457
jcf7180000271023	17465	0.00134	37770
jcf7180000277870	4977	0.00134	35130
jcf7180000269548	29670	0.00135	35418
jcf7180000287926	6663	0.00139	11980
jcf7180000273991	23508	0.0014	37764
jcf7180000276232	4043	0.00141	13542
jcf7180000322987	5375	0.00149	6764
jcf7180000262697	23800	0.00151	33547
jcf7180000285803	10454	0.00152	27423
jcf7180000254580	54574	0.00157	106400
jcf7180000296263	5636	0.00162	8725
jcf7180000295884	4544	0.00165	16347
jcf7180000258975	8061	0.00174	46655
jcf7180000256802	9543	0.00177	13214
jcf7180000256802	9553	0.00177	13214
jcf7180000266010	7519	0.00192	30435
jcf7180000266010	7521	0.00192	30435
jcf7180000299358	3696	0.00195	7857
jcf7180000270527	32426	0.00195	40633
jcf7180000357184	19328	0.00198	19443
jcf7180000267655	10866	0.00204	35150
jcf7180000295651	3365	0.00211	21523
jcf7180000358103	19355	0.00213	74350
jcf7180000263000	40643	0.00221	53268
jcf7180000294215	985	0.00227	32455
jcf7180000265389	11435	0.00228	31548
jcf7180000267984	6906	0.00229	29091
jcf7180000273991	23490	0.0024	37764
jcf7180000307043	8790	0.00246	12674
jcf7180000291494	13253	0.0025	15908
jcf7180000261082	826	0.00256	23614
jcf7180000299819	2780	0.00261	20301
jcf7180000314746	1690	0.00268	2523
jcf7180000266199	2135	0.00271	52160
jcf7180000282868	2176	0.00272	10187
jcf7180000266478	6564	0.00277	23360
jcf7180000267648	18808	0.00277	41722
jcf7180000358925	12415	0.00279	29086
jcf7180000264690	5933	0.00282	26539
jcf7180000266070	9681	0.00283	55235
jcf7180000273991	23442	0.00285	37764
jcf7180000312089	4124	0.00285	6262
jcf7180000360427	28608	0.00289	32099
jcf7180000277870	4523	0.00291	35130
jcf7180000299514	3740	0.00293	12847
jcf7180000299514	3742	0.00293	12847
jcf7180000271573	28663	0.00295	29436
jcf7180000333199	1931	0.00297	5978
jcf7180000360427	28968	0.0031	32099
jcf7180000299819	2718	0.0031	20301
jcf7180000266717	9523	0.00318	17269
jcf7180000285803	10806	0.00322	27423
jcf7180000281838	9815	0.00323	18118
jcf7180000281838	9816	0.00323	18118
jcf7180000281838	9818	0.00323	18118
jcf7180000277870	4497	0.00327	35130
jcf7180000257465	16493	0.00343	18336
jcf7180000275364	15037	0.00343	29924
jcf7180000254511	11228	0.00357	37918
jcf7180000292113	3130	0.00361	12641
jcf7180000311297	17553	0.00362	24815
jcf7180000282390	16117	0.0037	18001
jcf7180000257465	16474	0.00381	18336
jcf7180000316400	2259	0.00383	3873
jcf7180000275373	19545	0.00383	27081
jcf7180000273991	23470	0.00386	37764
jcf7180000302407	1807	0.00393	19551
jcf7180000252898	7832	0.00396	80901
jcf7180000337793	3851	0.00403	6564
jcf7180000313805	10132	0.00407	12469
jcf7180000264688	28080	0.00411	44021
jcf7180000257740	5892	0.00433	42242
jcf7180000264206	14595	0.00435	49226
jcf7180000268992	18276	0.00443	39600
jcf7180000322057	10153	0.00449	19395
jcf7180000299819	2720	0.00452	20301
jcf7180000287783	7991	0.00456	10795
jcf7180000281231	5038	0.00457	17556
jcf7180000272470	1805	0.00463	23845
jcf7180000296306	1316	0.00493	7307
jcf7180000267725	34563	0.00499	39161
jcf7180000358925	12389	0.00515	29086
jcf7180000267725	34569	0.00521	39161
jcf7180000267725	34570	0.00521	39161
jcf7180000266070	9697	0.0053	55235
jcf7180000272470	1951	0.0053	23845
jcf7180000259294	29985	0.00548	50493
jcf7180000266067	24663	0.00551	26967
jcf7180000287689	6190	0.00551	7235
jcf7180000275185	26066	0.00561	35884
jcf7180000287263	6490	0.00562	13448
jcf7180000321827	2357	0.00574	5112
jcf7180000252841	38184	0.00585	105780
jcf7180000296268	11425	0.00593	16279
jcf7180000275185	25979	0.00596	35884
jcf7180000298611	4818	0.00603	8091
jcf7180000262745	29794	0.00614	31800
jcf7180000265389	11547	0.00614	31548
jcf7180000288575	5535	0.00618	10699
jcf7180000298463	5285	0.00623	13462
jcf7180000258305	44604	0.00624	50336
jcf7180000359786	4832	0.00625	11124
jcf7180000321938	6220	0.00628	16244
jcf7180000339627	1432	0.0064	2616
jcf7180000252746	50133	0.00641	84982
jcf7180000266067	24683	0.0065	26967
jcf7180000276492	21272	0.00651	40535
jcf7180000254179	56125	0.00651	67493
jcf7180000276492	21273	0.00661	40535
jcf7180000284007	1503	0.00665	37080
jcf7180000314004	4310	0.00666	13277
jcf7180000272470	1721	0.00668	23845
jcf7180000288575	5537	0.00669	10699
jcf7180000306838	3835	0.00674	9676
jcf7180000282482	6280	0.00678	15046
jcf7180000310955	3858	0.00678	16975
jcf7180000285907	15578	0.00679	19925
jcf7180000322987	5412	0.00691	6764
jcf7180000356536	39239	0.00696	56178
jcf7180000272744	6531	0.007	20953
jcf7180000259294	29961	0.007	50493
jcf7180000268876	32986	0.00701	56440
jcf7180000322057	10694	0.00701	19395
jcf7180000264385	4273	0.00701	17931
jcf7180000275185	25967	0.00706	35884
jcf7180000272470	1725	0.00708	23845
jcf7180000272470	1727	0.00708	23845
jcf7180000291494	12754	0.00718	15908
jcf7180000272470	1897	0.0072	23845
jcf7180000255070	18658	0.00721	60125
jcf7180000276492	21271	0.00741	40535
jcf7180000358925	12403	0.00742	29086
jcf7180000270732	6379	0.00743	47546
jcf7180000264688	28089	0.00747	44021
jcf7180000284087	7947	0.00756	29861
jcf7180000314175	14110	0.0076	21264
jcf7180000264061	28769	0.00766	31067
jcf7180000291494	13193	0.00766	15908
jcf7180000296415	8542	0.00773	10584
jcf7180000254849	41456	0.00775	52153
jcf7180000254849	41459	0.00775	52153
jcf7180000252479	27998	0.00778	169235
jcf7180000322282	1826	0.00779	10970
jcf7180000276304	1210	0.00779	24907
jcf7180000356536	39242	0.00784	56178
jcf7180000356536	39244	0.00784	56178
jcf7180000266010	7132	0.0079	30435
jcf7180000266373	13940	0.00792	44992
jcf7180000296103	3771	0.00793	27216
jcf7180000272470	1687	0.00801	23845
jcf7180000320084	4269	0.00809	9497
jcf7180000333199	1833	0.00811	5978
jcf7180000276492	21275	0.00814	40535
jcf7180000276492	21276	0.00814	40535
jcf7180000276492	21278	0.00814	40535
jcf7180000276492	21280	0.00814	40535
jcf7180000326247	3864	0.00826	12423
jcf7180000287689	6591	0.0083	7235
jcf7180000266010	7133	0.00831	30435
jcf7180000266010	7137	0.00831	30435
jcf7180000266010	7141	0.00831	30435
jcf7180000265389	12052	0.00832	31548
jcf7180000285803	10913	0.00844	27423
jcf7180000285803	10917	0.00844	27423
jcf7180000285803	10918	0.00844	27423
jcf7180000284280	5674	0.00855	11172
jcf7180000287926	6574	0.00856	11980
jcf7180000276492	21281	0.00858	40535
jcf7180000357978	33983	0.00859	38162
jcf7180000264618	10698	0.00862	14588
jcf7180000270599	27365	0.0087	28292
jcf7180000264206	14616	0.00881	49226
jcf7180000256760	23297	0.0088	24970
jcf7180000272470	1735	0.00885	23845
jcf7180000272470	1931	0.00898	23845
jcf7180000260673	16648	0.00902	39339
jcf7180000333199	1926	0.00904	5978
jcf7180000255047	6273	0.00904	66530
jcf7180000321938	6202	0.00905	16244
jcf7180000321692	5464	0.00913	15343
jcf7180000257339	10904	0.00939	61381
jcf7180000287902	18599	0.00941	26968
jcf7180000268700	11381	0.00945	24760
jcf7180000318735	2042	0.00952	8506
jcf7180000320231	2459	0.00952	3438
jcf7180000263841	8722	0.00954	26514
jcf7180000300884	8243	0.00965	21186
jcf7180000304109	5378	0.00973	25769
jcf7180000255432	28936	0.00975	37842
jcf7180000268700	10831	0.00984	24760
jcf7180000303244	5271	0.00984	17095
jcf7180000285705	4787	0.0099	25678
jcf7180000294194	1426	0.00991	18631
jcf7180000333199	1830	0.00991	5978
