# Supplementary material for: Wireworm (Coleoptera: Elateridae) genomic analysis reveals putative cryptic species, population structure, and adaptation to pest control
Source: Commun Biol. 2020 Sep 7;3:489. doi: 10.1038/s42003-020-01169-9 (PMC7477237; doi:10.1038/s42003-020-01169-9)
Supplement: Supplementary file 4 — Supplementary Data 3 [file 42003_2020_1169_MOESM4_ESM.xlsx]

## Sheet: Sheet1
Scaffold	Position	p	Total Scaffold Length	Max distance
jcf7180000252468	5601	0.000302	72325	513
jcf7180000252468	5625	0.000638	72325
jcf7180000252468	6114	2.55e-05	72325
jcf7180000253043	75656	0.000436	109981	558
jcf7180000253043	75774	0.000411	109981
jcf7180000253043	76214	0.000819	109981
jcf7180000253725	23517	0.000777	56663	33
jcf7180000253725	23550	0.000506	56663
jcf7180000254849	41456	0.00775	52153	3
jcf7180000254849	41459	0.00775	52153
jcf7180000256802	9543	0.00177	13214	10
jcf7180000256802	9553	0.00177	13214
jcf7180000257465	16474	0.00381	18336	19
jcf7180000257465	16493	0.00343	18336
jcf7180000259294	29961	0.007	50493	24
jcf7180000259294	29985	0.00548	50493
jcf7180000261710	22834	5.65e-05	28887	1
jcf7180000261710	22835	5.65e-05	28887
jcf7180000262313	60055	5.41e-05	62970	357
jcf7180000262313	60412	0.000102	62970
jcf7180000264206	14595	0.00435	49226	21
jcf7180000264206	14616	0.00881	49226
jcf7180000264688	28080	0.00411	44021	9
jcf7180000264688	28089	0.00747	44021
jcf7180000265389	11435	0.00228	31548	617
jcf7180000265389	11547	0.00614	31548
jcf7180000265389	12052	0.00832	31548
jcf7180000266010	7132	0.0079	30435	389
jcf7180000266010	7133	0.00831	30435
jcf7180000266010	7137	0.00831	30435
jcf7180000266010	7141	0.00831	30435
jcf7180000266010	7519	0.00192	30435
jcf7180000266010	7521	0.00192	30435
jcf7180000266067	24663	0.00551	26967	20
jcf7180000266067	24683	0.0065	26967
jcf7180000266070	9681	0.00283	55235	16
jcf7180000266070	9697	0.0053	55235
jcf7180000267725	34563	0.00499	39161	7
jcf7180000267725	34569	0.00521	39161
jcf7180000267725	34570	0.00521	39161
jcf7180000268700	10831	0.00984	24760	550
jcf7180000268700	11365	0.000181	24760
jcf7180000268700	11381	0.00945	24760
jcf7180000271538	13400	0.0011	22643	62
jcf7180000271538	13462	0.000225	22643
jcf7180000272470	1687	0.00801	23845	264
jcf7180000272470	1721	0.00668	23845
jcf7180000272470	1725	0.00708	23845
jcf7180000272470	1727	0.00708	23845
jcf7180000272470	1735	0.00885	23845
jcf7180000272470	1805	0.00463	23845
jcf7180000272470	1897	0.0072	23845
jcf7180000272470	1931	0.00898	23845
jcf7180000272470	1951	0.0053	23845
jcf7180000273991	23442	0.00285	37764	71
jcf7180000273991	23470	0.00386	37764
jcf7180000273991	23490	0.0024	37764
jcf7180000273991	23508	0.0014	37764
jcf7180000273991	23513	0.000866	37764
jcf7180000275185	25967	0.00706	35884	99
jcf7180000275185	25979	0.00596	35884
jcf7180000275185	26066	0.00561	35884
jcf7180000276492	21271	0.00741	40535	10
jcf7180000276492	21272	0.00651	40535
jcf7180000276492	21273	0.00661	40535
jcf7180000276492	21275	0.00814	40535
jcf7180000276492	21276	0.00814	40535
jcf7180000276492	21278	0.00814	40535
jcf7180000276492	21280	0.00814	40535
jcf7180000276492	21281	0.00858	40535
jcf7180000277870	4497	0.00327	35130	480
jcf7180000277870	4523	0.00291	35130
jcf7180000277870	4977	0.00134	35130
jcf7180000281838	9815	0.00323	18118	3
jcf7180000281838	9816	0.00323	18118
jcf7180000281838	9818	0.00323	18118
jcf7180000285803	10454	0.00152	27423	464
jcf7180000285803	10806	0.00322	27423
jcf7180000285803	10913	0.00844	27423
jcf7180000285803	10917	0.00844	27423
jcf7180000285803	10918	0.00844	27423
jcf7180000287689	6190	0.00551	7235	401
jcf7180000287689	6591	0.0083	7235
jcf7180000287926	6574	0.00856	11980	89
jcf7180000287926	6663	0.00139	11980
jcf7180000288575	5535	0.00618	10699	2
jcf7180000288575	5537	0.00669	10699
jcf7180000291494	12754	0.00718	15908	499
jcf7180000291494	13193	0.00766	15908
jcf7180000291494	13253	0.0025	15908
jcf7180000292113	3052	0.000149	12641	78
jcf7180000292113	3130	0.00361	12641
jcf7180000299514	3740	0.00293	12847	2
jcf7180000299514	3742	0.00293	12847
jcf7180000299819	2718	0.0031	20301	62
jcf7180000299819	2720	0.00452	20301
jcf7180000299819	2750	0.000786	20301
jcf7180000299819	2780	0.00261	20301
jcf7180000310722	7255	0.000378	10313	81
jcf7180000310722	7336	1.44e-05	10313
jcf7180000310955	3858	0.00678	16975	87
jcf7180000310955	3945	0.000567	16975
jcf7180000319128	5383	0.000634	6926	43
jcf7180000319128	5420	0.000568	6926
jcf7180000319128	5426	0.00103	6926
jcf7180000321938	6202	0.00905	16244	18
jcf7180000321938	6220	0.00628	16244
jcf7180000322057	10153	0.00449	19395	541
jcf7180000322057	10694	0.00701	19395
jcf7180000322987	5375	0.00149	6764	37
jcf7180000322987	5412	0.00691	6764
jcf7180000333199	1830	0.00991	5978	101
jcf7180000333199	1833	0.00811	5978
jcf7180000333199	1926	0.00904	5978
jcf7180000333199	1931	0.00297	5978
jcf7180000337793	3826	0.000414	6564	25
jcf7180000337793	3851	0.00403	6564
jcf7180000356536	39239	0.00696	56178	5
jcf7180000356536	39242	0.00784	56178
jcf7180000356536	39244	0.00784	56178
jcf7180000356878	9742	0.00106	13457	409
jcf7180000356878	10151	0.00128	13457
jcf7180000358867	7355	8e-05	25414	68
jcf7180000358867	7410	0.000592	25414
jcf7180000358867	7423	2.62e-05	25414
jcf7180000358925	12364	0.00104	29086	51
jcf7180000358925	12389	0.00515	29086
jcf7180000358925	12403	0.00742	29086
jcf7180000358925	12415	0.00279	29086
jcf7180000360427	28608	0.00289	32099	360
jcf7180000360427	28968	0.0031	32099
